# Supplementary material for: Timing is everything: Early do-not-resuscitate orders in the intensive care unit and patient outcomes
Source: PLoS One. 2020 Feb 18;15(2):e0227971. doi: 10.1371/journal.pone.0227971 (PMC7028295; doi:10.1371/journal.pone.0227971)
Supplement: S1 File — (CSV) [file pone.0227971.s001.csv]

REDCap order	record_id	redcap_data_access_group	redcap_survey_identifier	postmortem_assessment_timestamp	nurse_id	total_shifts	day_shifts	night_shifts	present_at_death	time_shift_death	time_death_interview	patient_id	location_icus	gender	race___1	race___2	race___4	race___5	race___6	race___3	race___7	age	cause_of_death	location_of_death	location	length_of_stay	hospital_stay	diagnoses	admit_diag	admit_other	medical_care___1	medical_care___9	medical_care___2	medical_care___3	medical_care___4	medical_care___5	medical_care___6	medical_care___7	medical_care___8	meds	scan_blood_other	charlson	cic_total	active_cancer	liquid_cancer	copd	kidney_disease	liver_disease	rass_1
1	156	1	NA	1	2	1	1	0	NA	NA	15	2	0	1	1	0	0	0	0	0	0	90	143	1	1	10	10	114	9	9	0	0	1	0	1	0	0	0	1	120	1	141	6	0	NA	1	0	0	NA
2	157	1	NA	1	3	1	0	1	NA	NA	7	3	0	1	1	0	0	0	0	0	0	81	144	1	1	15	19	70	5	1	0	0	0	0	1	1	0	1	1	69	1	128	10	0	NA	0	1	0	NA
3	1	1	NA	1	31	2	0	2	NA	NA	12	4	1	2	0	0	1	0	0	0	1	64	160	1	1	8	12	210	4	1	0	0	1	1	1	0	0	0	1	1	1	189	5	0	NA	0	1	0	NA
4	112	1	NA	1	40	2	2	0	NA	NA	8	5	1	2	1	0	0	0	0	0	1	90	143	1	1	4	4	58	1	1	0	0	1	1	1	0	0	0	1	1	1	139	7	1	0	0	0	0	NA
5	149	1	NA	26	66	2	0	2	NA	NA	8	6	1	2	1	0	0	0	0	1	0	73	150	1	1	1	3	5	4	1	0	0	1	0	0	0	0	0	0	1	1	170	9	1	0	0	0	0	NA
6	160	1	NA	1	86	2	0	2	NA	NA	14	7	1	2	0	0	1	0	0	0	1	65	49	1	1	11	30	168	1	1	0	0	1	0	1	0	0	0	1	1	1	117	4	1	1	0	0	0	NA
7	199	1	NA	1	34	3	0	3	NA	NA	9	8	1	2	0	0	0	0	0	0	0	74	120	1	1	10	10	164	9	18	0	0	1	1	1	1	0	0	0	1	1	124	9	1	1	0	1	0	NA
8	2	1	NA	1	35	3	3	0	NA	NA	14	9	1	2	1	0	0	0	0	0	1	67	38	1	1	18	41	18	1	1	0	0	0	1	0	1	0	0	0	165	1	137	4	0	NA	0	1	0	NA
9	210	1	NA	1	37	2	2	0	NA	NA	12	10	1	2	1	0	0	0	0	0	1	86	156	1	1	8	8	98	7	1	0	0	1	0	0	0	1	0	0	1	1	152	5	0	NA	0	0	0	NA
10	243	1	NA	1	38	1.5	2	0	NA	NA	13	11	1	1	1	0	0	0	0	0	0	79	164	1	1	2	121	176	4	1	0	0	1	0	0	1	0	1	0	1	1	138	6	0	NA	0	1	0	NA
11	221	1	NA	1	39	2	0	2	NA	NA	5	12	1	1	0	1	0	0	0	0	1	66	87	1	1	3	4	173	8	1	0	0	1	0	1	0	0	1	0	11	1	156	4	1	1	0	0	0	NA
12	232	1	NA	1	41	2	0	2	NA	NA	8	13	1	2	1	0	0	0	0	0	1	73	86	1	1	3	20	188	4	1	0	0	1	0	0	0	0	0	0	1	1	168	9	1	0	0	0	0	NA
13	13	1	NA	1	43	2	2	0	NA	NA	12	14	1	1	0	0	1	0	0	0	1	34	19	1	1	6	44	168	1	1	0	0	1	0	1	1	1	0	0	1	1	162	2	1	1	0	0	0	NA
14	46	1	NA	1	32	2	0	2	0	0	15	15	1	1	1	0	0	0	0	0	1	65	48	1	1	2	8	100	7	1	0	0	1	0	1	1	0	0	0	17	1	174	8	1	0	0	0	1	NA
15	24	1	NA	1	101	2	2	0	NA	NA	11	16	1	2	1	0	0	0	0	0	1	79	43	1	1	24	24	191	1	1	0	0	1	1	1	1	1	1	0	1	1	157	5	0	NA	0	1	0	NA
16	57	1	NA	1	101	2	2	0	NA	NA	12	17	1	1	1	0	0	0	0	0	0	77	138	1	1	9	9	160	2	1	0	0	0	0	1	1	0	0	0	72	1	191	5	0	NA	0	0	0	NA
17	68	1	NA	1	76	2	2	0	NA	NA	15	18	1	1	1	0	0	0	0	0	0	79	44	1	1	5	8	25	3	1	1	0	1	0	1	1	0	1	0	16	1	154	6	1	1	0	0	0	NA
18	79	1	NA	1	76	2	2	0	NA	NA	9	19	1	2	1	0	0	0	0	0	0	86	145	1	1	2	2	124	7	1	0	0	0	0	1	0	0	0	0	32	1	150	5	0	NA	0	0	0	NA
19	90	1	NA	1	43	2	2	0	NA	NA	11	20	1	2	1	0	0	0	0	0	0	55	95	1	1	16	16	206	1	1	0	0	1	0	1	0	0	0	1	180	1	132	2	0	NA	0	0	0	NA
20	101	1	NA	1	35	3	3	0	NA	NA	6	21	1	1	1	0	0	0	0	0	0	69	84	1	1	11	15	135	7	1	0	0	1	0	0	0	0	0	0	10	1	159	7	1	0	0	0	1	NA
21	113	1	NA	1	45	2	0	2	NA	NA	6	22	1	1	0	0	1	0	0	0	1	72	116	1	1	23	23	118	1	1	0	0	1	1	1	0	0	0	0	13	1	160	5	1	1	0	0	0	NA
22	124	1	NA	1	51	1	0	1	NA	NA	17	23	1	1	1	0	0	0	0	0	1	93	65	1	1	2	2	51	2	1	0	0	1	0	1	1	1	0	0	178	1	49	6	0	NA	0	0	0	NA
23	135	1	NA	1	53	2	0	2	0	2	13	24	1	1	1	0	0	0	0	0	0	31	69	1	1	43	43	85	1	1	1	0	1	1	1	1	0	0	0	12	1	156	2	1	1	0	0	0	NA
24	142	1	NA	1	56	2	2	0	NA	NA	17	25	1	1	0	0	0	0	0	1	0	66	164	1	1	17	18	99	1	1	0	0	1	1	1	1	0	0	0	41	1	157	4	0	NA	0	1	0	NA
25	144	1	NA	1	41	1	0	1	NA	NA	19	26	1	1	0	0	1	0	0	0	1	81	149	1	1	1	1	168	1	1	0	0	0	0	1	0	0	0	0	155	1	153	7	0	NA	0	0	0	NA
26	143	1	NA	1	46	2	0	2	0	4	19	27	1	2	1	0	0	0	0	0	1	72	142	1	1	5	77	23	3	1	0	0	0	1	0	0	0	0	0	169	1	116	7	1	1	0	1	0	NA
27	140	1	NA	1	101	3	3	0	0	0	9	28	1	2	0	0	0	0	0	1	0	35	37	1	1	5	6	139	3	1	0	0	1	0	0	0	0	0	0	39	1	109	6	1	0	0	0	0	NA
28	141	1	NA	1	55	2	0	2	0	0	10	29	1	1	0	0	0	0	0	1	0	58	51	1	1	4	24	67	7	1	0	0	1	1	1	1	1	0	0	14	1	57	4	0	NA	0	1	0	NA
29	145	1	NA	1	58	3	3	0	NA	NA	5	30	1	2	0	0	1	0	0	0	1	57	88	1	1	9	9	4	7	1	0	0	1	1	0	1	0	0	0	86	1	158	6	1	0	0	0	1	NA
30	146	1	NA	1	37	1	1	0	NA	NA	5	31	1	2	1	0	0	0	0	0	0	21	171	1	1	1	3	13	4	1	0	0	1	0	0	0	1	0	0	22	1	161	4	1	1	0	0	0	NA
31	147	1	NA	1	59	2	0	2	NA	NA	7	32	1	2	1	0	0	0	0	0	0	76	7	1	1	2	2	50	2	1	0	0	1	0	1	1	1	0	1	135	1	135	7	0	NA	1	0	1	NA
32	148	1	NA	1	60	1	0	1	NA	NA	6	33	1	2	1	0	0	0	0	0	0	55	66	1	1	7	7	209	4	1	0	0	1	0	0	1	0	0	0	150	1	186	1	0	NA	0	0	0	NA
33	150	1	NA	1	58	2	2	0	NA	NA	4	34	1	1	0	1	0	0	0	0	0	55	18	1	1	2	30	82	7	1	0	0	1	0	1	0	1	0	0	163	1	163	3	1	1	0	0	0	NA
34	151	1	NA	1	42	2	0	2	NA	NA	5	35	1	1	1	0	0	0	0	0	1	34	82	1	1	5	30	4	2	1	0	0	1	0	1	0	1	0	1	38	1	171	6	1	0	0	0	0	NA
35	152	1	NA	1	36	2	0	2	NA	NA	6	36	1	1	1	0	0	0	0	0	0	84	130	1	1	7	8	12	8	1	0	0	0	1	0	1	0	0	1	104	1	193	12	1	1	0	1	1	NA
36	153	1	NA	1	66	6	0	6	NA	NA	7	37	1	1	0	0	1	0	0	0	1	51	147	1	1	23	23	39	1	1	0	0	1	0	1	0	0	0	0	89	1	186	1	0	NA	0	0	0	NA
37	154	1	NA	1	51	2	0	2	NA	NA	7	38	1	1	0	0	1	0	0	0	1	41	129	1	1	5	5	105	8	1	0	0	1	1	1	1	1	1	0	152	1	194	5	0	NA	0	0	1	NA
38	155	1	NA	1	38	2	2	0	NA	NA	7	39	1	2	1	0	0	0	0	0	1	78	140	1	1	8	9	50	1	1	0	0	1	0	1	1	0	1	0	113	1	121	6	0	NA	0	0	0	NA
39	161	1	NA	1	62	5	5	0	NA	NA	10	40	1	2	1	0	0	0	0	0	0	60	51	1	1	5	6	24	1	1	0	0	1	1	1	1	1	0	0	157	1	12	5	0	NA	1	1	0	NA
40	162	1	NA	1	40	2	2	0	NA	NA	7	41	1	2	0	1	0	0	0	0	0	56	114	1	1	2	35	151	1	1	0	0	1	0	1	1	0	0	0	60	1	2	1	0	NA	0	0	0	NA
41	217	1	NA	1	50	3	0	3	0	2	7	42	1	1	0	0	0	0	0	0	0	89	13	1	1	6	19	175	6	1	0	0	1	1	1	1	1	0	0	158	1	166	8	1	1	0	0	0	NA
42	163	1	NA	1	35	3	3	0	0	1	10	43	1	2	1	0	0	0	0	0	0	70	36	1	1	5	15	140	1	1	0	0	1	0	1	1	0	1	0	24	12	118	8	1	0	0	1	0	NA
43	164	1	NA	1	50	3	0	3	0	4	4	44	1	1	1	0	0	0	0	0	0	62	61	1	1	8	15	149	2	1	0	0	1	1	1	1	1	1	0	49	2	190	9	0	NA	0	1	0	NA
44	197	1	NA	1	48	2	2	0	0	3	11	45	1	1	1	0	0	0	0	0	1	65	127	1	1	14	20	31	1	1	0	0	1	0	1	1	0	0	0	181	36	51	7	1	0	1	0	0	NA
45	198	1	NA	1	34	3	3	0	0	2	13	46	1	1	0	0	0	0	0	1	0	24	128	1	1	10	10	172	7	1	1	0	1	0	1	1	0	0	0	159	NA	88	2	1	1	0	0	0	NA
46	204	1	NA	1	63	2	2	0	0	1	9	47	1	1	1	0	0	0	0	0	1	65	165	1	1	7	7	127	1	1	0	0	1	1	0	1	0	0	1	136	10	82	7	0	NA	0	1	1	NA
47	206	1	NA	1	64	3	3	0	0	3	10	48	1	1	1	0	0	0	0	0	1	63	166	1	1	7	52	106	1	1	0	0	1	1	1	1	1	0	0	167	3	43	7	0	NA	0	0	0	NA
48	207	1	NA	1	65	3	3	0	0	1	6	49	1	2	0	0	1	0	0	0	1	50	62	1	1	59	76	90	1	1	0	0	1	0	1	1	0	0	0	52	4	2	1	0	NA	0	0	0	NA
49	208	1	NA	1	40	2	2	0	0	4	11	50	1	1	0	0	1	0	0	0	1	84	126	1	1	7	13	48	2	1	0	0	1	0	1	1	0	0	1	63	24	29	7	0	NA	0	1	0	NA
50	212	1	NA	1	34	3	3	0	0	2	7	51	1	1	1	0	0	0	0	0	1	85	55	1	1	25	25	64	7	1	0	0	1	1	1	1	0	0	0	59	14	61	9	0	NA	0	0	1	NA
51	213	1	NA	1	67	2	2	0	1	NA	18	52	1	1	1	0	0	0	0	0	1	77	158	1	1	7	15	208	9	16	0	0	1	1	1	1	1	0	0	23	27	4	6	0	NA	0	1	0	NA
52	216	1	NA	1	64	3	0	3	0	4	10	53	1	2	1	0	0	0	0	0	1	71	90	1	1	17	22	21	1	1	1	0	1	0	1	1	0	0	0	138	16	80	7	1	1	0	0	0	NA
53	222	1	NA	1	101	2	2	0	NA	NA	11	54	1	1	1	0	0	0	0	0	1	64	113	1	1	4	6	91	6	1	1	0	1	1	1	1	0	0	0	84	1	164	4	1	1	0	0	0	NA
54	223	1	NA	1	68	3	0	3	0	2	9	55	1	2	0	0	1	0	0	0	1	68	47	1	1	9	10	108	7	1	1	0	1	0	1	1	1	0	0	90	13	7	5	1	1	0	0	0	NA
55	218	1	NA	1	40	2	2	0	1	NA	1	56	1	2	1	0	0	0	0	1	0	82	161	1	1	6	6	17	1	1	0	0	1	0	1	1	0	0	1	102	1	151	6	0	NA	0	0	0	NA
56	225	1	NA	1	43	1	0	1	0	0	15	57	1	2	1	0	0	0	0	0	1	69	163	1	1	5	13	69	6	1	1	0	1	1	1	1	0	0	0	139	32	95	8	1	1	0	0	0	NA
57	219	1	NA	1	52	2	2	0	1	NA	14	58	1	1	0	0	0	0	0	0	1	67	12	1	1	22	28	26	7	1	0	0	0	1	1	1	0	0	0	28	1	184	5	1	1	0	0	0	NA
58	224	1	NA	1	94	4	0	4	1	NA	7	59	1	1	0	1	0	0	0	0	1	68	94	1	1	7	17	68	9	17	1	0	1	1	1	0	0	0	0	46	9	84	8	1	1	0	1	0	NA
59	220	1	NA	1	34	3	3	0	0	2	6	60	1	1	0	0	0	0	0	0	1	58	168	1	1	6	56	143	4	1	0	0	1	0	1	0	1	0	0	175	1	165	9	1	1	0	0	0	NA
60	226	1	NA	1	43	2	0	2	0	1	5	61	1	1	0	0	0	0	1	1	0	74	139	1	1	3	10	57	2	1	0	0	1	0	1	0	1	0	0	130	37	188	7	1	0	0	0	0	NA
61	231	1	NA	1	94	2	0	2	0	0	8	62	1	1	1	0	0	0	0	0	1	95	18	1	1	3	3	32	2	1	0	0	0	0	1	0	1	0	1	79	1	123	7	0	NA	0	0	0	NA
62	229	1	NA	1	44	1	1	0	0	1	4	63	1	1	0	1	0	0	0	0	1	66	20	1	1	3	36	92	4	1	0	0	1	1	1	1	0	0	0	3	1	181	9	1	1	0	1	1	NA
63	230	1	NA	1	65	3	3	0	0	1	3	64	1	1	1	0	0	0	0	0	1	42	71	1	1	55	112	8	1	1	0	0	1	0	1	1	1	0	0	47	1	133	1	0	NA	0	0	0	NA
64	235	1	NA	1	56	2	2	0	0	3	3	65	1	1	0	1	0	0	0	0	1	66	18	1	1	5	6	33	1	1	0	0	1	0	1	1	1	0	0	4	1	175	4	0	NA	0	0	0	NA
65	238	1	NA	1	31	2	0	2	0	0	2	66	1	1	1	0	0	0	0	0	1	65	146	1	1	5	5	24	8	1	0	0	1	0	1	1	0	0	0	5	1	164	4	1	1	0	0	0	NA
66	239	1	NA	1	57	3	0	3	1	NA	4	67	1	1	0	0	1	0	0	0	1	55	167	1	1	6	6	145	4	1	0	0	1	1	1	0	1	0	0	2	1	142	3	0	NA	1	0	0	NA
67	94	1	NA	1	67	1	1	0	1	NA	0	68	1	2	1	0	0	0	0	0	1	89	105	1	1	18	37	60	1	1	0	0	1	0	0	1	0	0	0	129	1	1	5	0	NA	0	0	0	NA
68	248	1	NA	1	71	4	0	4	1	NA	8	69	1	2	0	1	0	0	0	0	1	55	37	1	1	27	27	45	4	1	0	0	1	1	1	1	0	0	0	45	1	11	3	0	NA	0	0	0	NA
69	250	1	NA	1	72	2	2	0	1	NA	2	70	2	1	1	0	0	0	0	0	1	73	142	1	1	4	4	76	3	1	0	0	1	0	1	0	0	0	0	15	1	6	7	1	0	1	0	0	NA
70	247	1	NA	1	69	2	2	0	0	1	6	71	1	1	0	0	0	0	1	1	0	57	148	1	1	8	8	20	9	7	0	0	1	0	1	1	0	0	0	122	1	100	6	0	NA	0	0	1	NA
71	252	1	NA	1	49	4	4	0	0	3	6	72	1	2	0	1	0	0	0	0	1	85	59	1	1	21	21	158	8	1	0	0	1	0	1	1	0	0	0	44	1	13	5	0	NA	0	0	0	NA
72	3	1	NA	1	31	2	0	2	1	NA	3	73	1	1	1	0	0	0	0	0	1	42	107	1	1	4	4	163	7	1	0	0	1	0	1	0	1	0	0	161	1	8	1	0	NA	0	0	0	NA
73	4	1	NA	1	43	2	0	2	0	1	4	74	1	1	0	1	0	0	0	0	1	62	170	1	1	4	19	134	7	1	0	0	0	0	1	0	0	0	0	51	1	74	9	0	NA	1	1	0	NA
74	6	1	NA	1	31	3	0	3	0	1	7	75	1	1	1	0	0	0	0	0	1	80	142	1	1	17	18	47	8	1	0	0	0	0	1	1	0	0	0	50	1	5	7	0	NA	0	0	0	NA
75	8	1	NA	2	94	2	2	0	0	1	5	76	1	2	1	0	0	0	0	0	1	77	75	1	1	2	2	96	7	1	0	0	1	0	1	0	0	0	1	133	1	97	11	1	0	0	0	0	NA
76	10	1	NA	1	55	3	3	0	0	2	7	77	1	2	1	0	0	0	0	0	1	58	103	1	1	6	25	86	1	1	0	0	1	1	1	1	0	0	0	111	1	41	5	1	1	0	0	0	NA
77	14	1	NA	1	70	4	4	0	1	NA	0	78	2	2	1	0	0	0	0	0	1	55	5	1	1	7	7	152	2	1	0	0	1	1	1	1	0	0	0	81	1	1	1	0	NA	0	0	0	NA
78	16	1	NA	1	34	3	3	0	1	NA	4	79	1	2	1	0	0	0	0	0	1	26	6	1	1	6	6	157	2	1	0	0	1	0	1	1	1	0	1	34	1	187	0	0	NA	0	0	0	NA
79	17	1	NA	1	38	2	2	0	0	4	10	80	1	1	1	0	0	0	0	0	0	51	47	1	1	7	18	144	8	1	1	0	1	0	1	1	0	0	0	126	1	92	3	0	NA	0	0	0	NA
80	19	1	NA	1	77	2	0	2	0	0	6	81	1	2	0	1	0	0	0	0	1	57	47	1	1	2	2	22	2	1	0	0	1	0	1	0	1	0	0	27	1	105	7	1	0	0	0	0	NA
81	20	1	NA	1	78	3	3	0	1	NA	9	82	2	1	1	0	0	0	0	0	1	89	2	1	1	23	26	107	3	1	0	0	1	0	1	1	0	0	0	62	1	28	5	0	NA	0	0	0	NA
82	23	1	NA	1	80	4	4	0	0	1	2	83	1	1	1	0	0	0	0	0	1	71	176	1	1	25	26	29	1	1	0	0	1	1	0	1	0	0	0	31	1	22	7	0	NA	0	1	0	NA
83	25	1	NA	1	54	3	3	0	0	3	9	84	1	1	0	0	1	0	0	0	1	74	29	1	1	21	22	179	6	1	1	0	1	0	1	1	0	0	0	106	1	17	7	1	1	0	0	0	NA
84	28	1	NA	1	81	3	3	0	0	2	10	85	2	1	1	0	0	0	0	0	1	65	72	1	1	12	12	19	3	1	0	0	1	1	1	1	0	0	0	124	1	53	4	0	NA	0	0	0	NA
85	27	1	NA	1	82	4	0	4	1	NA	12	86	2	1	1	0	0	0	0	0	1	74	80	1	1	11	11	204	2	1	0	0	1	1	1	1	0	0	0	176	1	38	4	0	NA	0	0	0	NA
86	29	1	NA	1	84	2	2	0	1	NA	10	87	2	1	1	0	0	0	0	0	1	70	134	1	1	11	11	61	1	1	0	0	1	0	1	0	1	0	0	40	1	15	7	0	NA	0	1	0	NA
87	31	1	NA	1	101	2	2	0	0	2	5	88	1	2	1	0	0	0	0	0	1	60	22	1	1	4	9	195	2	1	1	0	1	1	1	1	0	0	0	147	1	10	5	0	NA	0	0	0	NA
88	33	1	NA	1	42	2	2	0	0	3	6	89	1	1	0	0	1	0	0	0	1	57	10	1	1	5	7	113	1	1	0	0	1	0	1	1	1	0	0	43	1	45	4	0	NA	0	1	0	NA
89	34	1	NA	1	49	4	4	0	0	1	12	90	1	2	0	1	0	0	0	0	1	70	27	1	1	52	53	146	1	1	0	0	1	1	1	1	1	0	0	36	1	110	9	1	0	0	0	0	NA
90	36	1	NA	1	89	2	2	0	0	1	8	91	2	1	0	1	0	0	0	0	1	47	41	1	1	5	10	162	3	1	0	0	1	1	1	1	1	0	0	154	1	16	3	0	NA	0	1	0	NA
91	37	1	NA	1	88	2	2	0	0	1	13	92	2	2	0	0	0	0	0	1	0	82	31	1	1	5	5	10	3	1	0	0	1	0	1	1	0	1	0	42	1	3	6	0	NA	0	0	0	NA
92	38	1	NA	1	94	2	1	1	0	1	7	93	1	1	1	0	0	0	0	1	0	54	135	1	1	8	31	83	8	1	0	0	1	1	1	1	0	0	0	70	1	99	3	1	1	0	0	0	NA
93	39	1	NA	1	40	2	2	0	0	2	12	94	1	1	1	0	0	0	0	0	1	86	21	1	1	4	4	97	7	1	0	0	1	0	1	1	0	0	0	76	1	1	4	0	NA	0	0	0	NA
94	40	1	NA	1	69	3	3	0	0	1	9	95	1	1	1	0	0	0	0	0	1	43	100	1	1	16	17	15	1	1	0	0	1	0	1	1	1	0	0	57	1	31	3	1	0	0	0	0	NA
95	42	1	NA	1	54	5	5	0	1	NA	12	96	1	2	1	0	0	0	0	0	1	82	85	1	1	16	16	78	1	1	0	0	1	0	1	1	1	0	0	153	1	35	6	0	NA	1	0	0	NA
96	43	1	NA	1	54	4	4	0	0	4	12	97	1	1	1	0	0	0	0	0	1	89	17	1	1	9	9	2	4	1	0	0	1	0	0	0	0	0	0	101	1	36	10	0	NA	0	0	1	NA
97	44	1	NA	1	85	3	3	0	0	1	12	98	2	1	1	0	0	0	0	0	1	82	26	1	1	13	13	197	2	1	0	0	1	0	1	1	1	0	0	35	1	20	11	1	0	0	0	0	NA
98	45	1	NA	1	101	2	2	0	1	NA	11	99	1	2	1	0	0	0	0	0	1	81	117	1	1	2	4	177	9	15	0	0	1	1	1	0	1	0	0	67	1	14	6	0	NA	0	0	0	NA
99	47	1	NA	1	94	5	5	0	0	1	12	100	1	1	0	1	0	0	0	0	1	51	18	1	1	8	8	187	1	1	0	0	1	1	1	1	1	1	0	19	1	86	9	0	NA	0	1	0	NA
100	49	1	NA	1	91	3	3	0	1	NA	16	101	2	2	1	0	0	0	0	0	1	37	58	1	1	3	4	192	3	1	0	0	1	1	1	1	0	0	1	94	1	59	2	0	NA	0	0	0	NA
101	53	1	NA	1	55	2	2	0	0	1	10	102	1	1	1	0	0	0	0	0	1	70	174	1	1	2	8	28	7	1	1	0	1	1	1	1	0	0	0	74	1	50	7	1	0	1	0	1	NA
102	54	1	NA	1	49	3	3	0	0	1	3	103	1	1	1	0	0	0	0	0	1	67	119	1	1	30	31	166	1	1	0	0	1	1	1	1	1	1	1	137	1	83	4	1	1	0	0	0	NA
103	55	1	NA	1	55	3	3	0	0	2	6	104	1	1	1	0	0	0	0	0	1	62	109	1	1	4	4	141	8	1	0	0	1	0	0	0	0	0	0	18	1	113	8	1	0	0	0	0	NA
104	56	1	NA	1	54	3	3	0	0	2	9	105	1	2	1	0	0	0	0	0	1	94	173	1	1	9	9	81	4	1	0	0	0	0	0	0	0	0	1	75	34	37	7	0	NA	0	0	0	NA
105	59	1	NA	1	64	3	0	3	0	0	3	106	1	2	0	1	0	0	0	0	1	74	76	1	1	7	7	101	9	10	0	0	1	1	1	1	0	0	0	66	35	30	9	0	NA	0	1	1	NA
106	60	1	NA	1	92	2	0	2	1	NA	11	107	1	1	0	0	0	0	1	0	1	63	162	1	1	1	12	129	1	1	1	0	1	0	1	1	1	0	0	55	25	1	2	0	NA	0	0	0	NA
107	61	1	NA	1	46	2	0	2	0	1	5	108	1	1	1	0	0	0	0	0	1	64	124	1	1	19	43	37	4	1	0	0	1	1	1	1	1	0	1	116	26	85	6	1	1	0	1	0	NA
108	62	1	NA	1	64	2	0	2	1	NA	4	109	1	1	1	0	0	0	0	0	1	54	122	1	1	4	14	121	1	1	0	0	1	1	1	0	0	0	0	179	33	96	5	1	1	0	0	0	NA
109	63	1	NA	1	31	4	0	4	1	NA	4	110	1	1	0	1	0	0	0	0	1	47	172	1	1	4	4	150	1	1	0	0	1	1	1	1	0	0	0	172	1	75	2	0	NA	0	1	0	NA
110	65	1	NA	1	43	2	0	2	1	NA	8	111	1	1	1	0	0	0	0	0	1	67	99	1	1	3	15	185	4	1	1	0	1	0	1	1	0	0	0	97	1	78	4	1	1	0	0	0	NA
111	66	1	NA	1	93	3	3	0	0	1	4	112	1	2	1	0	0	0	0	0	1	73	132	1	1	9	21	174	1	1	0	0	1	1	1	1	1	0	0	98	1	76	5	1	1	0	0	0	NA
112	67	1	NA	1	75	2	0	2	0	2	4	113	2	1	0	1	0	0	0	0	0	74	73	1	1	6	23	87	3	1	0	0	1	1	1	1	1	0	0	91	1	46	7	0	NA	0	0	0	NA
113	51	1	NA	6	94	3	3	0	1	NA	3	114	1	1	1	0	0	0	0	0	1	59	68	1	1	26	38	65	9	10	0	0	1	0	1	1	0	0	0	58	1	39	8	1	0	0	0	1	NA
114	70	1	NA	1	101	1	1	0	0	2	3	115	1	1	1	0	0	0	0	0	1	87	101	1	1	3	4	123	1	1	0	0	0	0	0	0	0	0	0	114	1	70	8	0	NA	0	0	0	NA
115	71	1	NA	1	78	2	2	0	1	NA	6	116	2	1	1	0	0	0	0	0	1	86	79	1	1	2	4	14	1	1	0	0	1	0	0	0	0	0	0	132	1	32	5	0	NA	1	0	0	NA
116	52	1	NA	7	33	3	3	0	1	NA	9	117	1	1	1	0	0	0	0	0	0	83	9	1	1	10	10	154	1	1	0	0	1	0	1	1	0	0	1	82	1	71	7	1	1	0	0	0	NA
117	74	1	NA	1	47	2	0	2	1	NA	9	118	1	1	0	0	1	0	0	0	1	57	91	1	1	25	25	119	1	1	0	0	1	0	1	1	1	0	0	143	1	72	3	0	NA	0	0	0	NA
118	75	1	NA	1	56	3	3	0	0	2	5	119	1	1	1	0	0	0	0	0	1	82	98	1	1	26	28	184	4	1	0	0	1	0	1	1	0	0	1	73	1	94	8	1	0	0	0	0	NA
119	76	1	NA	1	47	2	0	2	1	NA	8	120	1	2	1	0	0	0	0	0	1	72	169	1	1	2	2	30	1	1	0	0	1	0	1	1	1	0	0	48	1	2	3	0	NA	0	0	0	NA
120	77	1	NA	1	71	1	0	1	0	0	8	121	1	1	0	0	1	0	0	0	1	62	83	1	1	2	8	142	9	10	0	0	1	0	0	0	0	1	0	112	1	101	5	0	NA	0	0	1	NA
121	78	1	NA	1	71	2	0	2	1	NA	12	122	1	2	1	0	0	0	0	0	1	89	141	1	1	1	1	165	1	1	0	0	0	0	1	1	0	0	0	128	1	79	9	0	NA	0	0	0	NA
122	80	1	NA	1	40	3	3	0	0	2	6	123	1	2	0	0	0	0	0	1	0	23	24	1	1	10	40	88	1	1	1	0	1	0	1	1	0	1	0	134	1	77	2	1	1	0	0	0	NA
123	81	1	NA	1	49	3	3	0	1	NA	4	124	1	1	0	0	1	0	0	0	1	57	96	1	1	13	13	102	7	1	0	0	1	0	1	1	0	1	0	71	1	104	11	1	0	0	0	0	NA
124	82	1	NA	1	54	2	2	0	1	NA	3	125	1	1	0	0	1	0	0	0	1	74	60	1	1	2	12	104	7	1	0	0	1	0	1	0	0	0	0	88	1	1	3	0	NA	0	0	0	NA
125	84	1	NA	1	97	2	0	2	1	NA	6	126	2	1	0	0	1	0	0	0	1	69	81	1	1	2	4	52	2	1	1	0	1	0	1	1	1	0	1	29	1	91	5	1	1	0	0	0	NA
126	85	1	NA	1	96	3	0	3	1	NA	4	127	2	2	0	1	0	0	0	0	1	72	42	1	1	11	27	74	3	1	0	0	1	1	1	1	0	0	1	118	1	42	5	0	NA	0	0	0	NA
127	87	1	NA	1	96	1	1	0	1	NA	6	128	2	2	0	0	0	0	1	1	0	66	54	1	1	2	4	59	3	1	0	0	1	1	1	1	1	0	1	107	1	25	4	0	NA	0	0	0	NA
128	88	1	NA	1	52	1	1	0	1	NA	3	129	1	2	1	0	0	0	0	1	0	82	155	1	1	1	1	56	2	1	0	0	1	0	1	0	0	0	1	20	1	18	5	0	NA	0	0	0	NA
129	89	1	NA	1	83	2	2	0	1	NA	6	130	2	2	1	0	0	0	0	0	1	58	175	1	1	8	8	66	9	4	0	0	1	1	1	0	0	1	1	100	1	108	7	1	0	0	0	0	NA
130	91	1	NA	1	98	3	3	0	0	1	6	131	2	1	0	0	1	0	0	0	1	54	39	1	1	13	13	198	3	1	0	0	1	1	1	1	0	0	0	30	1	98	3	0	NA	0	1	0	NA
131	92	1	NA	1	99	2	2	0	1	NA	10	132	2	2	0	0	0	0	1	1	0	79	70	1	1	3	3	110	1	1	0	0	1	1	1	1	1	0	0	37	1	27	5	0	NA	0	0	0	NA
132	93	1	NA	1	82	2	2	0	1	NA	7	133	2	2	0	0	0	0	0	0	1	62	35	1	1	1	3	54	2	1	0	0	1	0	1	1	1	0	1	127	1	114	8	1	0	0	0	0	NA
133	95	1	NA	1	60	1	0	1	1	NA	9	134	1	1	0	0	1	0	0	0	1	67	33	1	1	1	3	46	1	1	0	0	1	0	1	0	1	0	0	146	1	24	4	0	NA	1	0	0	NA
134	96	1	NA	1	32	3	0	3	0	1	6	135	1	2	1	0	0	0	0	0	1	84	133	1	1	7	12	138	1	1	0	0	1	0	0	1	0	0	0	131	1	106	10	1	0	0	0	0	NA
135	97	1	NA	1	68	2	0	2	0	1	1	136	1	1	1	0	0	0	0	0	1	35	30	1	1	35	49	84	4	1	0	0	1	1	1	1	0	0	0	162	1	69	3	0	NA	0	1	0	NA
136	98	1	NA	1	50	3	0	3	0	0	11	137	1	2	1	0	0	0	0	0	1	76	3	1	1	33	34	63	1	1	0	0	1	0	1	1	0	0	1	54	1	65	4	0	NA	0	0	0	NA
137	99	1	NA	1	50	4	0	4	0	0	12	138	1	2	1	0	0	0	0	0	1	37	178	1	1	5	6	148	2	1	0	0	1	0	1	1	1	1	0	95	1	1	0	0	NA	0	0	0	NA
138	100	1	NA	1	66	3	0	3	1	NA	10	139	1	1	0	1	0	0	0	0	1	47	40	1	1	18	18	109	7	1	0	0	1	1	1	1	1	1	0	166	1	1	0	0	NA	0	0	0	NA
139	102	1	NA	1	32	2	0	2	0	2	10	140	1	2	1	0	0	0	0	1	0	69	151	1	1	11	11	112	1	1	0	0	1	0	1	1	0	0	0	53	1	34	4	0	NA	1	0	0	NA
140	103	1	NA	1	40	2	0	2	1	NA	14	141	1	1	0	1	0	0	0	0	1	53	32	1	1	12	85	194	2	1	0	0	0	0	1	1	1	0	0	148	1	112	7	1	0	0	0	0	NA
141	104	1	NA	1	60	3	0	3	0	1	0	142	1	2	1	0	0	0	0	0	1	77	67	1	1	78	92	111	1	1	0	0	1	0	1	1	1	0	0	151	1	102	6	0	NA	0	0	1	NA
142	105	1	NA	1	36	2	2	0	1	NA	21	143	1	1	1	0	0	0	0	0	1	77	97	1	1	11	13	79	1	1	0	0	1	1	1	1	0	0	1	119	1	68	5	0	NA	1	0	0	NA
143	106	1	NA	1	82	1	1	0	1	NA	13	144	2	2	1	0	0	0	0	0	1	82	47	1	1	1	1	181	4	1	0	0	1	0	0	0	0	0	1	121	1	44	5	0	NA	0	0	0	NA
144	107	1	NA	1	55	3	3	0	1	NA	7	145	1	1	1	0	0	0	0	0	1	74	93	1	1	24	29	169	1	1	0	0	1	1	0	0	0	0	0	149	1	21	11	0	NA	0	1	1	NA
145	108	1	NA	1	36	2	2	0	0	0	5	146	1	2	1	0	0	0	0	1	0	60	34	1	1	7	7	178	4	1	0	0	0	0	1	1	1	0	1	173	1	62	5	0	NA	0	1	0	NA
146	109	1	NA	1	36	2	2	0	1	NA	10	147	1	2	1	0	0	0	0	1	0	63	131	1	1	2	2	120	1	1	0	0	1	0	1	1	0	0	1	117	1	55	3	0	NA	0	0	0	NA
147	110	1	NA	1	33	2	2	0	0	2	11	148	1	2	1	0	0	0	0	0	1	68	25	1	1	7	15	40	9	13	0	0	1	0	0	1	0	0	0	83	1	115	8	1	1	0	0	0	NA
148	111	1	NA	1	41	2	0	2	1	NA	3	149	1	2	1	0	0	0	0	0	1	67	125	1	1	2	2	180	4	1	0	0	1	0	1	0	0	0	0	174	1	47	3	0	NA	0	0	0	NA
149	114	1	NA	1	73	3	0	3	1	NA	5	150	1	1	1	0	0	0	0	0	1	47	112	1	1	9	9	117	1	1	1	0	0	0	0	0	0	0	0	109	1	111	6	1	0	0	0	0	NA
150	115	1	NA	1	73	3	0	3	0	0	5	151	1	1	0	1	0	0	0	0	1	60	11	1	1	16	17	196	2	1	0	0	0	0	1	1	0	0	1	125	1	81	4	0	NA	0	1	0	NA
151	116	1	NA	1	71	2	0	2	0	1	10	152	1	1	0	1	0	0	0	0	0	84	23	1	1	7	14	103	1	1	0	0	1	0	1	1	0	1	0	164	1	56	6	0	NA	0	0	0	NA
152	117	1	NA	1	69	4	4	0	0	2	6	153	1	1	1	0	0	0	0	0	1	65	63	1	1	24	43	80	9	15	0	0	1	1	0	0	0	0	0	64	1	54	8	0	NA	0	1	1	NA
153	118	1	NA	1	49	5	5	0	0	0	2	154	1	1	1	0	0	0	0	0	1	52	28	1	1	11	12	16	1	1	0	0	1	0	1	1	0	1	1	99	1	107	7	1	0	0	0	0	NA
154	119	1	NA	1	57	2	0	2	1	NA	4	155	1	2	0	1	0	0	0	0	1	64	177	1	1	5	86	49	4	1	0	0	1	0	1	1	0	0	0	110	1	63	5	0	NA	0	1	0	NA
155	120	1	NA	1	91	2	2	0	0	1	8	156	1	2	0	0	1	0	0	0	1	79	64	1	1	4	17	190	1	1	0	0	1	0	0	0	0	0	0	177	1	60	4	0	NA	0	0	0	NA
156	121	1	NA	1	66	2	0	2	0	2	0	157	1	1	1	0	0	0	0	0	1	57	115	1	1	6	24	128	9	19	1	0	1	1	0	0	0	0	0	115	1	93	5	1	1	0	0	0	NA
157	122	1	NA	1	32	3	0	3	1	NA	6	158	1	2	1	0	0	0	0	0	1	61	152	1	1	3	3	171	1	1	0	0	1	1	1	1	1	0	0	184	1	33	5	0	NA	1	1	0	NA
158	123	1	NA	1	84	1	1	0	1	NA	1	159	2	2	1	0	0	0	0	0	1	64	45	1	1	2	27	137	4	1	0	0	1	1	1	1	1	0	0	56	1	52	9	1	0	0	0	0	NA
159	125	1	NA	1	90	2	0	2	0	3	7	160	2	1	1	0	0	0	0	0	1	85	56	1	1	5	5	161	3	1	0	0	1	0	1	0	1	0	0	21	1	19	7	0	NA	0	1	0	NA
160	126	1	NA	1	98	1	0	1	0	0	6	161	2	1	1	0	0	0	0	0	1	82	57	1	1	1	1	207	2	1	0	0	1	0	1	0	1	0	0	123	1	23	7	0	NA	0	0	0	NA
161	127	1	NA	1	68	3	0	3	0	0	4	162	1	1	1	0	0	0	0	0	1	80	92	1	1	19	19	11	1	1	0	0	0	0	1	0	0	0	0	78	1	1	4	0	NA	0	0	0	NA
162	128	1	NA	1	68	2	0	2	1	NA	5	163	1	2	0	0	1	0	0	0	1	74	53	1	1	1	2	170	1	1	0	0	1	0	1	1	1	0	0	182	1	1	3	0	NA	0	0	0	NA
163	129	1	NA	1	49	2	2	0	1	NA	7	164	1	1	1	0	0	0	0	0	1	82	163	1	1	1	1	183	4	1	0	0	1	0	0	1	1	0	0	25	1	48	6	0	NA	0	0	0	NA
164	130	1	NA	1	54	2	2	0	0	1	12	165	1	1	1	0	0	0	0	1	0	63	14	1	1	5	13	62	9	8	1	0	0	0	0	0	0	0	1	103	1	90	4	0	NA	0	0	0	NA
165	131	1	NA	1	97	2	0	2	1	NA	20	166	2	1	1	0	0	0	0	0	1	75	153	1	1	21	21	205	3	1	0	0	0	0	0	1	0	0	0	108	1	40	6	0	NA	0	1	0	NA
166	132	1	NA	1	87	3	0	3	1	NA	14	167	2	2	1	0	0	0	0	0	1	92	157	1	1	6	6	53	2	1	0	0	1	0	1	0	1	0	1	65	1	26	8	0	NA	0	0	0	NA
167	133	1	NA	1	38	2	2	0	1	NA	3	168	1	1	1	0	0	0	0	0	1	54	136	1	1	1	2	55	2	1	0	0	1	0	1	1	1	0	1	105	1	1	1	0	NA	0	0	0	NA
168	134	1	NA	1	54	4	3	1	0	1	5	169	1	1	1	0	0	0	0	0	1	54	158	1	1	16	19	132	6	1	0	0	1	1	1	1	0	0	1	142	1	89	5	1	1	0	1	0	NA
169	136	1	NA	1	100	3	0	3	0	1	4	170	1	2	1	0	0	0	0	0	1	45	50	1	1	13	14	182	4	1	0	0	1	1	1	1	1	0	1	87	1	87	2	1	1	0	0	0	NA
170	137	1	NA	1	50	2	0	2	0	2	14	171	1	1	0	0	0	0	0	1	0	65	154	1	1	5	63	38	1	1	1	0	1	0	1	1	0	1	0	77	1	78	4	1	1	0	0	0	NA
171	138	1	NA	1	50	2	0	2	1	NA	1	172	1	1	0	1	0	0	0	0	1	65	46	1	1	11	34	36	1	1	0	0	1	0	1	1	0	0	0	85	1	67	5	1	1	0	0	0	NA
172	139	1	NA	1	34	4	4	0	0	1	5	173	1	1	1	0	0	0	0	0	1	68	52	1	1	7	32	189	4	1	0	0	1	0	1	1	0	0	0	26	1	73	5	1	0	0	0	0	NA
173	158	1	NA	1	4	3	3	0	NA	NA	3	174	0	2	0	0	0	0	0	1	0	28	143	1	1	8	62	133	3	1	0	0	1	1	1	0	0	0	1	9	1	183	3	0	NA	0	0	1	NA
174	166	1	NA	1	6	2	2	0	1	NA	57	175	0	1	1	0	0	0	0	0	0	71	110	1	1	11	25	73	3	1	0	0	0	0	0	0	0	1	0	7	1	130	6	1	0	0	1	0	NA
175	165	1	NA	1	7	2	0	2	1	NA	29	176	0	1	1	0	0	0	0	0	0	86	123	1	1	3	3	44	5	1	0	0	1	0	1	0	1	0	1	183	1	185	4	0	NA	0	0	0	NA
176	196	1	NA	1	6	2	2	0	0	1	6	177	0	1	0	0	0	0	0	1	0	41	15	1	1	4	4	35	5	1	0	0	1	0	1	0	1	0	0	1	1	185	0	0	NA	0	0	0	NA
177	200	1	NA	1	4	3	3	0	0	2	21	178	0	2	1	0	0	0	0	0	0	85	143	2	2	8	8	126	7	1	0	0	0	0	1	1	0	0	1	170	1	185	4	0	NA	0	0	0	NA
178	202	1	NA	1	4	1	1	0	0	1	4	179	0	2	0	0	0	0	0	0	0	52	179	1	1	8	9	75	8	1	0	0	0	0	1	0	0	0	0	96	1	1	1	0	NA	0	0	0	NA
179	205	1	NA	1	10	1	1	0	0	1	27	180	0	1	0	0	0	0	0	0	0	73	78	1	1	3	3	3	3	1	0	0	1	0	1	0	0	0	0	140	1	131	6	0	NA	0	0	0	NA
180	211	1	NA	1	4	2	2	0	0	3	19	181	0	1	1	0	0	0	0	0	0	74	137	1	1	18	37	27	6	1	0	0	0	0	1	1	0	0	1	8	1	136	6	0	NA	0	0	0	NA
181	214	1	NA	1	11	1	1	0	1	NA	7	182	0	1	1	0	0	0	0	0	0	63	144	1	1	6	6	43	5	1	0	0	1	1	1	1	0	0	1	168	1	185	2	0	NA	0	0	0	NA
182	215	1	NA	1	11	2	2	0	1	NA	16	183	0	1	1	0	0	0	0	0	0	79	16	1	1	2	2	43	5	1	0	0	1	0	1	1	0	0	1	185	1	177	6	0	NA	1	0	0	NA
183	227	1	NA	1	11	2	2	0	1	NA	8	184	0	1	1	0	0	0	0	0	1	84	118	1	1	9	11	42	6	1	0	0	1	1	1	0	0	0	0	145	28	172	10	1	0	0	0	0	NA
184	241	1	NA	1	12	1	1	0	0	2	25	185	0	2	1	0	0	0	0	0	1	56	143	1	1	3	5	147	9	20	0	0	1	0	1	0	0	1	0	33	5	172	7	1	0	0	0	0	NA
185	244	1	NA	1	15	5	5	0	1	NA	15	186	0	1	1	0	0	0	0	0	1	74	164	1	1	8	9	122	4	1	0	0	1	0	1	1	1	1	1	93	6	179	13	1	0	0	0	0	NA
186	168	2	NA	8	4	1	1	0	0	1	20	187	0	2	0	0	0	0	0	0	0	80	163	1	1	3	5	200	5	1	0	0	0	0	0	0	0	0	0	1	18	140	5	0	NA	0	0	0	NA
187	190	2	NA	9	16	1	1	0	0	1	14	188	0	1	1	0	0	0	0	0	0	86	1	1	1	3	4	199	5	1	0	0	1	0	1	0	0	0	1	1	31	148	5	0	NA	0	0	0	NA
188	195	2	NA	12	19	1	1	0	0	1	24	189	0	1	0	0	0	0	0	0	1	73	121	1	1	5	7	6	9	3	0	0	1	1	1	0	0	1	1	1	19	182	5	0	NA	0	1	0	NA
189	189	2	NA	5	16	3	3	0	1	NA	12	190	0	1	1	0	0	0	0	0	1	66	163	1	1	5	5	115	4	1	0	0	1	0	1	1	0	0	0	1	22	172	8	1	0	0	0	0	NA
190	170	2	NA	25	21	1	1	0	1	NA	22	191	0	1	1	0	0	0	0	0	1	77	163	1	1	1	1	155	9	14	0	0	1	0	0	0	0	0	0	1	17	126	5	0	NA	0	0	1	NA
191	171	2	NA	24	22	7	7	0	0	2	6	192	0	1	1	0	0	0	0	0	1	70	163	1	1	17	17	193	9	20	0	0	1	0	1	0	0	1	1	1	23	120	4	0	NA	0	0	0	NA
192	193	2	NA	11	25	1	0	1	0	1	13	193	0	2	0	0	0	0	0	0	1	54	4	1	1	1	1	93	5	1	0	0	1	0	1	1	1	0	1	61	15	180	2	0	NA	0	0	1	NA
193	178	2	NA	17	21	3	3	0	1	NA	17	194	0	2	1	0	0	0	0	0	0	72	108	1	1	12	12	136	9	11	0	0	1	0	1	1	0	1	1	1	1	144	4	0	NA	1	0	0	NA
194	177	2	NA	18	16	1	1	0	0	4	NA	195	0	2	0	1	0	0	0	0	0	71	74	1	1	4	29	94	7	1	0	0	1	0	0	1	0	0	0	1	1	125	7	0	NA	0	1	0	NA
195	173	2	NA	22	21	4	4	0	0	7	NA	196	0	1	1	0	0	0	0	0	0	82	37	1	1	21	21	89	9	6	0	0	0	0	0	0	0	0	0	1	1	129	7	0	NA	0	0	0	NA
196	176	2	NA	19	27	1	0	1	0	0	10	197	0	2	0	1	0	0	0	0	0	71	159	1	1	2	2	71	9	5	0	0	1	0	1	0	0	0	0	1	1	155	6	0	NA	0	1	0	NA
197	175	2	NA	20	22	7	7	0	1	NA	8	198	0	1	1	0	0	0	0	0	0	80	8	1	1	20	20	131	6	1	0	0	1	0	1	0	0	0	0	1	1	145	11	1	0	0	0	0	NA
198	182	2	NA	1	22	2	2	0	0	2	14	199	0	1	1	0	0	0	0	0	0	76	4	1	1	7	7	193	9	20	0	0	1	0	1	1	1	0	1	1	30	173	4	0	NA	0	0	0	NA
199	181	2	NA	15	11	3	3	0	1	NA	NA	200	0	1	1	0	0	0	0	0	0	69	158	1	1	3	3	116	1	1	0	0	1	0	1	1	0	0	0	1	1	143	9	1	0	1	0	0	NA
200	185	2	NA	1	30	2	0	2	0	3	12	201	0	1	0	0	0	0	0	1	0	48	89	1	1	10	10	202	5	1	0	0	1	1	1	0	0	0	0	1	1	192	3	0	NA	0	0	1	NA
[truncated: 369 more columns]
